# Supplementary material for: Identification, Characterization, and Heritability of Murine Metastable Epialleles: Implications for Non-genetic Inheritance
Source: Cell. 2018 Nov 15;175(5):1259–1271.e13. doi: 10.1016/j.cell.2018.09.043 (PMC6242299; doi:10.1016/j.cell.2018.09.043)
Supplement: Table S1. Validation of the Threshold for Genome-wide Identification of VM-IAPs, Related to Figure 1 and STAR Methods [file mmc1.xlsx]

## Sheet: Table S1
Table S1. Validation of the threshold for genome-wide identification of VM-IAPs – Related to Figure 1 and STAR Methods
IAP coordinates	Computational variation	Nearest gene	Validated tissue	N of individuals	Experimental variation
chr3:60489872-60495084	64.4375	Mbnl1	liver	10	39.4762
chr13:4942652-4943122	63.6979	Gm5444	spleen	10	40.835
chr15:39173040-39178257	63.0208	Rims2	spleen	10	13.0358
chr2:123754520-123754992	61.1875	Sema6d	liver	8	29.2225
chr6:31799369-31804637	60	Gm13849	brain	8	36.6298
chr5:38598377-38598869	58.3333	Wdr1	liver	10	17.0738
chr16:36765054-36770352	53.2738	Slc15a2	spleen	10	23.34
chr11:116389404-116394709	53.2708	Rnf157	spleen	8	20.9394
chr10:18139120-18139597	52.0833	Ect2l	brain	8	12.3565
chr17:18967877-18969281	51.9544	AK134158	spleen	8	6.93667
chr13:100588951-100594225	49.1042	Marveld2	brain	10	42.012
chr2:84505209-84510421	48.45	Tfpi	liver	10	62.6867
chr11:113173016-113173489	46.6101	2610035D17Rik	spleen	8	37.4411
chr5:64030833-64038297	45.8125	Pgm1	liver	18	90.1663
chr6:16359772-16360249	44.4375	Tfec	spleen	8	17.9025
chr3:106003601-106003967	41.9792	Pifo	brain	8	12.0269
chr4:71291215-71293236	40.7708	Tle1	liver	8	2.23813
chr5:86318272-86318748	40.244	Tmprss11d	brain	8	21.7558
chr11:106028245-106033560	39.5417	Kcnh6	liver	8	37.5913
chr2:118554765-118558375	38.9003	Bmf	liver	8	43.4494
chr4:3192211-3200530	37.7827	Vmn1r3	brain	8	4.70833
chr13:119661605-119669925	37.2485	Ccl28	spleen	8	21.69
chr9:103108601-103109112	36.875	Rab6b	liver	10	44.1267
chr1:166940021-166940493	36.0833	Fam78b	liver	10	23.288
chrX:74872946-74880330	35.8854	Gm5936	brain	8	12.0337
chr7:39655241-39655724	35.4196	Zfp619	spleen	8	15.4092
chr4:17826925-17827396	34.3958	Mmp16	liver	8	11.2731
chr14:86398117-86398596	34.375	Diap3	liver	10	22.9522
chr7:4455441-4460702	33.875	Eps8l1	spleen	10	28.9917
chr6:28924174-28929353	32.7708	Snd1	liver	8	24.9575
chr6:37464145-37464607	30.5625	Creb3l2	spleen	10	2.13
chr10:59381798-59387060	30.2083	P4ha1	brain	8	10.9938
chr1:110612994-110613452	29.6667	Cdh19	brain	8	8.63375
chr17:50074462-50078819	29.1667	Rftn1	spleen	10	2.98667
chr16:32148076-32153339	28.125	Nrros	kidney	8	26.1529
chr12:85003517-85003995	25.9583	Ylpm1	liver	10	7.51166
chr8:68160165-68160570	24.8512	Psd3	spleen	8	8.098
chr4:155421681-155422048	24.8295	2010015L04Rik	spleen	10	8.48067
chr13:118269009-118269481	23.4375	Mrps30	spleen	10	10.7075
chr5:23379564-23380035	23.2292	Kmt2e	spleen	8	3.79778
chr17:21801081-21808185	22.8125	Zfp820	spleen	10	13.1987
chr5:33759665-33760140	22.0833	Letm1	spleen	10	7.1275
chr8:72024782-72033082	21.875	Cyp4f18	kidney	8	4.50583
chr2:154354262-154359592	20.9375	Cdk5rap1	spleen	18	12.1967
chr7:118268458-118273558	20.3125	Smg1	spleen	8	2.03084
chr12:56525184-56525535	20.1875	E030019B13Rik	spleen	8	3.78417
chr15:74360731-74367892	19.6373	Bai1	liver	8	4.83375
chr3:115909127-115914440	18.75	Dph5	brain	8	1.7
chr4:127008519-127015691	17.8571	Sfpq	liver	10	12.1108
chr1:142584891-142590150	15.875	Cdc73	kidney	8	3.26437
chr7:11054280-11058647	15.625	Zscan4c	liver	8	3.5065
chr17:36007143-36014240	15.1042	H2T24	liver	8	3.18865
chr2:145118403-145123718	14.2361	Slc24a3	spleen	8	2.67313
chr2:7404072-7409352	13.5625	Celf2	liver	8	3.0125
chr9:121322377-121328483	13.5417	Trak1	brain	8	5.003
chr1:195320289-195327446	12.5	Cr2	lung	10	4.44333
chr14:85889095-85896207	12.5	Diap3_nonrag	kidney	8	3.491
chr2:26998297-27004317	11.7188	Adamts13	kidney	8	5.64562
chr2:72270361-72275599	11.4583	Zak	kidney	8	4.4275
chr2:26333221-26338473	10.9375	Gpsm1	kidney	8	7.86
chr2:66845102-66852262	10.1042	Scn7a	brain	8	2.4425
chr5:6184072-6191390	8.33333	Steap1	kidney	8	5.16717
chr13:75677017-75682366	8.3125	Ell2	spleen	8	0.671667
chr1:104289577-104294815	7.5	Cdh20	liver	8	3.04555
chr1:34347456-34351369	7.29167	Dst	kidney	8	1.221
chr19:27492836-27497769	6.25	D19Bwg1357e	kidney	8	1.21917
chr8:37382201-37390379	6.25	Sqcz	brain	8	2.58714
chr1:59345146-59350179	5.75	Cdk15	spleen	8	1.74
