# Supplementary material for: Identification, Characterization, and Heritability of Murine Metastable Epialleles: Implications for Non-genetic Inheritance
Source: Cell. 2018 Nov 15;175(5):1259–1271.e13. doi: 10.1016/j.cell.2018.09.043 (PMC6242299; doi:10.1016/j.cell.2018.09.043)
Supplement: Table S2. Additional VM-IAPs with Computational Variation Range ≥20.9375 (Computational Variation of IAP_Cdk5rap1) and ≤25, Related to STAR Methods [file mmc2.xlsx]

## Sheet: VM-IAPs
Table S2: VM-IAPs with computational range >25 – Related to Figures 1 and 2
*UA- unannotated transcripts identified during de novo transcriptome assembly of BLUEPRINT RNA-seq datasets
Coordinates	IAP Name	Strand	Computational range	Location	IAP structure	Region of variation	LTR Type	Overlap with de novo transcripts (name of annotated gene)
chr3:60489872-60495084	IAP_Mbnl1	-	64.4375	intragenic	5'LTR-int-3'LTR	5' and 3' LTRs	IAPLTR1_Mm	yes (termination of Mbnl1)
chr13:4942652-4943122	IAP_Gm5444	+	63.6979	intergenic	solo LTR	LTR	IAPLTR2_Mm	-
chr15:39173040-39178257	IAP_Rims2	+	63.0208	intragenic	5'LTR-int-3'LTR	5' LTR	IAPLTR1_Mm	yes (UA)
chr2:123754520-123754992	IAP_Sema6d	-	61.1875	intergenic	solo LTR	LTR	IAPLTR2_Mm	-
chr6:31799369-31804637	IAP_Gm13849	-	60	intragenic	5'LTR-int-3'LTR	5' LTR	IAPLTR1_Mm	yes (UA)
chr5:38598377-38598869	IAP_Wdr1	-	58.3333	intergenic	solo LTR	LTR	IAPLTR2_Mm	-
chr5:121330118-121330536	IAP_Gm15800	-	57.5833	intragenic	solo LTR	LTR	IAPLTR2a	yes (termination of Gm15800)
chr4:141207606-141210591	IAP_Rsg1	-	54.476	intragenic	5'LTR-int-3'LTR	5' LTR	IAPLTR2_Mm	yes (UA)
chrX:97141741-97142216	IAP_Pgr15l	+	53.4583	intergenic	solo LTR	LTR	IAPLTR2_Mm	-
chr16:36765054-36770352	IAP_Slc15a2	-	53.2738	intragenic	5'LTR-int-3'LTR	5' LTR	IAPLTR1_Mm	yes (Slc15a2)
chr11:116389404-116394709	IAP_Rnf157	+	53.2708	intragenic	5'LTR-int-3'LTR	5' and 3' LTRs	IAPLTR1_Mm	yes (termination of Rnf157)
chr10:18139120-18139597	IAP_Ect2l	+	52.0833	intragenic	solo LTR	LTR	IAPLTR2_Mm	yes (UA)
chr17:18967877-18969281	IAP_Vmn2r97	-	51.9544	intragenic	5'LTR-int-3'LTR	5' LTR	IAPLTR4	yes (AK134158)
chr2:155538450-155538811	IAP_Acss2	+	51.6667	intragenic	solo LTR	LTR	IAPLTR1_Mm	-
chr16:11013422-11013790	IAP_Gm4262	-	49.7917	3'UTR	solo LTR	LTR	IAPLTR1_Mm	-
chr13:100588951-100594225	IAP_Marveld2	-	49.1042	intragenic	5'LTR-int-3'LTR	5' and 3' LTRs	IAPLTR1_Mm	yes (UA)
chr2:84505209-84510421	IAP_Tfpi	+	48.45	intragenic	5'LTR-int-3'LTR	5' LTR	IAPLTR1_Mm	yes (UA)
chr19:9828847-9837164	IAP_Incenp	-	47.9167	intergenic	5'LTR-int-3'LTR	3' LTR	IAPEY4_LTR	-
chr4:89875827-89876305	IAP_Dmrta1	+	47.3958	intergenic	solo LTR	LTR	IAPLTR2_Mm	-
chr7:30385300-30392433	IAP_Lrfn3	+	47.0833	intergenic	5'LTR-int-3'LTR	3' LTR	IAPLTR1_Mm	yes (UA)
chr14:41053401-41061665	IAP_Dydc2	+	47.0625	intragenic	5'LTR-int-3'LTR	5' LTR	IAPEY4_LTR	-
chr11:113173016-113173489	IAP_2610035D17Rik	+	46.6101	intragenic	solo LTR	LTR	IAPLTR2_Mm	yes (2610035D17Rik)
chr5:64030833-64038297	IAP_Pgm1	+	45.8125	intragenic	5'LTR-int-3'LTR	5' and 3' LTRs	IAPLTR2_Mm	yes (UA)
chr6:16359772-16360249	IAP_Tfec	-	44.4375	intergenic	solo LTR	LTR	IAPLTR2_Mm	-
chr10:99599558-99600037	IAP_Gm20110	+	44.3839	intragenic	solo LTR	LTR	IAPLTR2_Mm	yes (UA)
chr1:87460130-87467259	IAP_3110079O15Rik	+	43.75	intergenic	5'LTR-int-3'LTR	3' LTR	IAPLTR1_Mm	-
chr12:20845323-20852901	IAP_1700030C10Rik	+	43.75	intergenic	5'LTR-int-3'LTR	5' LTR	RLTR46A2	-
chr16:32195537-32200340	IAP_Bex6	+	42.5	intragenic	5'LTR-int-3'LTR	3' LTR	IAPLTR1_Mm	yes (UA)
chr3:106003601-106003967	IAP_Pifo	+	41.9792	intragenic	solo LTR	LTR	IAPLTR1_Mm	-
chr8:40609942-40610339	IAP_Mtmr7	+	41.0208	intragenic	solo LTR	LTR	IAPLTR2a	-
chr4:138327385-138327850	IAP_Pink1	+	40.8333	intergenic	solo LTR	LTR	IAPLTR2_Mm	-
chr4:71291215-71293236	IAP_Tle1	+	40.7708	intragenic	5'LTR-int	5' LTR	IAPLTR4	yes (UA)
chr5:86318272-86318748	IAP_Tmprss11d	-	40.244	intragenic	solo LTR	LTR	IAPLTR2_Mm	-
chr11:106028245-106033560	IAP_Kcnh6	-	39.5417	intragenic	5'LTR-int-3'LTR	5' LTR	IAPLTR1_Mm	yes (UA)
chr4:127008519-127015691	IAP_Sfpq	+	39.4464	intragenic	5'LTR-int-3'LTR	3' LTR	IAPLTR1_Mm	yes (UA)
chr2:118554765-118558375	IAP_Bmf	+	38.9003	intragenic	5'LTR-int-3'LTR	5' LTR	IAPLTR2_Mm	yes (Bmf)
chr15:77895206-77902357	IAP_Txn2	-	38.3958	intergenic	5'LTR-int-3'LTR	3' LTR	IAPLTR1_Mm	-
chr13:100447490-100447794	IAP_Naip1	+	38.3259	intragenic	solo LTR	3' LTR	IAPEY3C_LTR	-
chr4:3192211-3200530	IAP_Vmn1r3	-	37.7827	intergenic	5'LTR-int-3'LTR	5' and 3' LTRs	IAPEY4_LTR	-
chr12:22261651-22269953	IAP_Gm6838	-	37.5	intergenic	5'LTR-int-3'LTR	5' LTR	IAPEY4_LTR	-
chr8:72228228-72232950	IAP_Fam32a	-	37.5	intragenic	5'LTR-int-3'LTR	3' LTR	IAPLTR1_Mm	yes (UA)
chr6:136801751-136802435	IAP_Hist4h4	-	37.3611	5UTR	solo LTR	LTR	IAPLTR2a2_Mm	-
chr13:119661605-119669925	IAP_Ccl28	+	37.2485	intergenic	5'LTR-int-3'LTR	5' LTR	IAPEY4_LTR	-
chr12:56525184-56525535	IAP_E030019B13Rik	-	37.125	intragenic	solo LTR	LTR	IAPLTR1_Mm	-
chr4:115281068-115281532	IAP_Cyp4a12a	-	37	intergenic	solo LTR	LTR	IAPLTR2_Mm	-
chr9:103108601-103109112	IAP_Rab6b	+	36.875	intragenic	solo LTR	LTR	IAPLTR2_Mm	yes (UA)
chr1:166940021-166940493	IAP_Fam78b	-	36.0833	intergenic	solo LTR	LTR	IAPLTR2_Mm	-
chrX:74872946-74880330	IAP_Gm5936	-	35.8854	intergenic	5'LTR-int	5' LTR	IAPEY4_LTR	-
chr1:8410687-8411149	IAP_Sntg1	+	35.8631	intragenic	solo LTR	LTR	IAPLTR2_Mm	-
chr7:39655241-39655724	IAP_Zfp619	+	35.4196	intragenic	solo LTR	LTR	IAPLTR2_Mm	yes (UA)
chr6:41563000-41563471	IAP_Trbv31	-	35.119	intergenic	solo LTR	LTR	IAPLTR2_Mm	-
chr16:38714371-38721475	IAP_Arhgap31	-	34.933	intragenic	5'LTR-int-3'LTR	3' LTR	IAPLTR1a_Mm	yes (UA)
chr4:17826925-17827396	IAP_Mmp16	+	34.3958	intergenic	solo LTR	LTR	IAPLTR2_Mm	-
chr14:86398117-86398596	IAP_Diap3	+	34.375	intergenic	solo LTR	LTR	IAPLTR2_Mm	-
chr13:94024731-94025225	IAP_Lhfpl2	+	34.2153	intragenic	solo LTR	LTR	IAPLTR2_Mm	yes (UA)
chr7:4455441-4460702	IAP_Eps8l1	-	33.875	intragenic	5'LTR-int-3'LTR	5' LTR	IAPLTR1_Mm	yes (Eps8l1)
chr18:73959218-73959588	IAP_Mapk4	+	33.3011	intragenic	solo LTR	3' LTR	IAPEY2_LTR	-
chr3:38672092-38672522	IAP_Ankrd50	-	32.877	intergenic	solo LTR	LTR	IAPLTR2a2_Mm	-
chr6:28924174-28929353	IAP_Snd1	-	32.7708	intragenic	5'LTR-int-3'LTR	5' and 3' LTRs	IAPLTR1_Mm	-
chr1:146805792-146806250	IAP_Fam5c	-	32.2917	intragenic	solo LTR	LTR	IAPLTR2_Mm	-
chrX:165666796-165667264	IAP_Glra2	-	31.9896	intergenic	solo LTR	LTR	IAPLTR2_Mm	-
chr2:161511654-161512123	IAP_Ptprt	-	31.9717	intragenic	solo LTR	LTR	IAPLTR2_Mm	yes (UA)
chr1:118012640-118019825	IAP_Tsn	-	31.8006	intergenic	int-3'LTR	3' LTR	IAPEY4_LTR	-
chr7:7794177-7796900	IAP_Vmn2r35	+	31.25	intragenic	5'LTR-int	5' LTR	IAPLTR1a_Mm	-
chr7:27933745-27942065	IAP_1700049G17Rik	-	31.25	intergenic	5'LTR-int-3'LTR	3' LTR	IAPEY4_LTR	-
chr7:101562084-101562373	IAP_Art2a-ps	-	31.1105	intergenic	solo LTR	LTR	IAPEY5_LTR	-
chr6:37464145-37464607	IAP_Creb3l2	+	30.5625	intragenic	solo LTR	LTR	IAPLTR2_Mm	yes (UA)
chr10:59381798-59387060	IAP_P4ha1	+	30.2083	intragenic	5'LTR-int-3'LTR	5' LTR	IAPLTR1_Mm	yes (UA)
chr9:123742716-123749810	IAP_Ccr9	-	30.1667	intergenic	5'LTR-int-3'LTR	5' LTR	IAPLTR1_Mm	-
chr8:72024782-72033082	IAP_Cyp4f18	-	30.1042	intergenic	5'LTR-int-3'LTR	3' LTR	IAPEY4_LTR	-
chr2:93939727-93940154	IAP_Gm1335	+	30.0801	intergenic	solo LTR	LTR	IAPLTR2a2_Mm	-
chr13:25007399-25015719	IAP_Mrs2	+	29.9583	intragenic	5'LTR-int-3'LTR	3' LTR	IAPEY4_LTR	-
chr12:23414019-23422321	IAP_9030624G23Rik	-	29.9479	intergenic	5'LTR-int-3'LTR	5' LTR	IAPEY4_LTR	-
chr10:23726340-23726813	IAP_Rps12	+	29.8958	intergenic	solo LTR	LTR	IAPLTR2_Mm	-
chr1:110612994-110613452	IAP_Cdh19	+	29.6667	intergenic	solo LTR	LTR	IAPLTR2_Mm	-
chr6:112099994-112100334	IAP_1700054K19Rik	-	29.375	intergenic	solo LTR	3' LTR	IAPEY2_LTR	-
chr17:50074462-50078819	IAP_Rftn1	-	29.1667	intragenic	5'LTR-int	5' LTR	IAPLTR1_Mm	yes (UA)
chr10:78020225-78025621	IAP_Aire	+	29.1667	intergenic	5'LTR-int-3'LTR	3' LTR	IAPLTR1_Mm	-
chr12:115737421-115738757	IAP_abParts	+	28.9583	intragenic	int-3'LTR	5' end	internal	-
chr17:20091770-20097820	IAP_Vmn2r-ps126	+	28.9435	intragenic	int-3'LTR	3' LTR	IAPEY4_LTR	-
chr9:124081174-124082990	IAP_Ccr2	+	28.4795	intergenic	int	5' end	internal	-
chr5:114699475-114699927	IAP_Tchp	-	28.1376	intergenic	solo LTR	LTR	IAPLTR2a2_Mm	-
chr16:32148076-32153339	IAP_Nrros	+	28.125	intragenic	5'LTR-int-3'LTR	5' LTR	IAPLTR1_Mm	yes (UA)
chr7:47570135-47574698	IAP_Mrgpra3	-	28.125	intergenic	int-3'LTR	5' end	internal	-
chrX:154136452-154143405	IAP_Gm5645	+	27.8333	intergenic	5'LTR-int-3'LTR	3' LTR	IAPEY5_LTR	-
chr14:19005873-19013019	IAP_Ube2e2	-	27.4375	intergenic	5'LTR-int-3'LTR	3' LTR	IAPLTR1_Mm	-
chr12:18390683-18391250	IAP_5730507C01Rik	+	27.2917	intergenic	solo LTR	LTR	IAPLTR2_Mm	-
chr12:23597689-23606009	IAP_9030624G23Rik	-	27.1458	intergenic	5'LTR-int-3'LTR	5' and 3' LTRs	IAPEY4_LTR	-
chr5:33953277-33954255	IAP_Nelfa	-	27.125	intergenic	5'LTR-int-3'LTR	5' LTR	RLTR46	-
chrX:156318492-156323301	IAP_4930503H13Rik	-	27.0833	intergenic	5'LTR-int-3'LTR	5' LTR	IAPLTR2_Mm	-
chr16:3625351-3632950	IAP_Olfr161	-	27.0595	intergenic	5'LTR-int-3'LTR	5' LTR	RLTR46B	-
chr12:47417737-47418041	IAP_Nova1	-	27.006	intergenic	solo LTR	LTR	IAPLTR4	-
chr8:5217767-5218989	IAP_Slc10a2	+	26.875	intergenic	5'LTR-int	3' end	internal	-
chr15:95753315-95753705	IAP_Ano6	+	26.7083	intergenic	solo LTR	LTR	IAPLTR2a2_Mm	-
chr7:9859857-9862628	IAP_AK083498	+	26.5625	intergenic	5'LTR-int	3' end	internal	-
chr14:43804373-43812688	IAP_Ear1	-	26.375	intergenic	5'LTR-int-3'LTR	3' LTR	IAPEY4_LTR	-
chr2:177236696-177241367	IAP_AK078446	+	26.3333	intergenic	int	3' end	internal	-
chr1:100223822-100232140	IAP_Cntnap5b	-	26.0625	intragenic	5'LTR-int-3'LTR	3' LTR	IAPEY4_LTR	-
chr12:85003517-85003995	IAP_Ylpm1	-	25.9583	intragenic	solo LTR	LTR	IAPLTR2_Mm	-
chr16:90341543-90349872	IAP_Hunk	-	25.9375	intergenic	5'LTR-int-3'LTR	3' LTR	IAPEY4_LTR	-
chr12:20526585-20527813	IAP_BC024416	-	25.8542	intragenic	int-3'LTR	5' end	internal	-
chr7:48124123-48132441	IAP_Mrgprb5	-	25.6726	intergenic	5'LTR-int-3'LTR	3' LTR	IAPEY4_LTR	-
chr1:23301116-23306356	IAP_Mir30c-2	+	25.5208	intergenic	5'LTR-int-3'LTR	3' LTR	IAPLTR1_Mm	-
chrX:78041877-78044983	IAP_Obp1a	-	25.1667	intergenic	int-3'LTR	5' end	internal	-
chr1:101897873-101903028	IAP_Cntnap5b	-	25.0549	intragenic	5'LTR-int-3'LTR	5' LTR	IAPLTR4	yes (UA)

## Sheet: VM-IAPs>=Cdk5rap1
Additional VM-IAPs with computational variation range >= 20.9375 (computational variation of IAP_Cdk5rap1) and <=25 – Related to STAR Methods
Coordinates	Strand	Computational range	Region of variation
chr13:119661605-119669925	+	25	3' end
chrX:123516891-123520295	-	25	5' and 3' ends
chrX:58215530-58220135	-	25	3' end
chrX:81646649-81652067	+	25	3' end
chrX:54227200-54232630	-	24.9375	3' end
chr8:82304250-82304758	-	24.9107	5' and 3' ends
chr19:8019332-8024504	+	24.8839	5' end
chr8:68160165-68160570	-	24.8512	5' end
chr2:67308260-67308620	-	24.8363	3' end
chr4:155421681-155422048	+	24.8296	5' and 3' ends
chrX:35683249-35683983	-	24.6562	5' and 3' ends
chr14:62642616-62647155	-	24.6156	3' end
chr1:146805792-146806250	-	24.4792	3' end
chrX:91121152-91125844	-	24.4583	5' end
chrX:94702906-94706073	-	24.4554	5' end
chr19:5406362-5406822	-	24.4375	5' end
chr7:42660053-42660379	-	24.4167	5' end
chr17:56630020-56630418	-	24.2708	3' end
chr4:89875827-89876305	+	24.2634	5' end
chr6:41563000-41563471	-	24.0972	5' end
chr5:138204623-138204971	-	24.0625	5' end
chr18:47648753-47653954	-	24.0417	3' end
chr3:112124065-112124391	-	23.9881	3' end
chr6:44044230-44044790	+	23.9792	5' end
chr6:133706870-133707197	+	23.8839	3' end
chrX:4562490-4563181	+	23.6458	5' end
chr13:100447490-100447794	+	23.6288	3' end
chr13:94024731-94025225	+	23.5938	3' end
chr13:61998719-61999045	-	23.5	3' end
chr13:118269009-118269481	-	23.4375	5' end
chr17:13242351-13249457	+	23.4375	3' end
chrX:22874083-22874947	-	23.4375	5' end
chr5:23379564-23380035	+	23.2292	5' end
chr14:107690558-107691173	+	23.1875	5' and 3' ends
chr7:78982309-78982602	+	23.1749	5' end
chr14:24379547-24384064	-	23.125	5' end
chr5:29412761-29413051	-	22.9931	5' end
chr9:124080169-124080778	+	22.9524	3' end
chr7:22287340-22293087	-	22.9375	5' end
chr17:34219360-34224151	+	22.9167	5' end
chr7:32394525-32398657	+	22.9167	3' end
chrX:55543060-55546110	-	22.9167	3' end
chr6:30997009-31000496	-	22.9167	3' end
chr7:80935337-80935688	+	22.9167	3' end
chr17:21801081-21808185	+	22.8125	5' end
chr4:21129238-21131639	-	22.6562	3' end
chrX:149812737-149816505	-	22.6414	5' end
chr3:7049879-7053215	+	22.5	3' end
chr17:45491934-45492235	-	22.4653	5' end
chr3:52230731-52233126	+	22.4375	5' end
chrX:81753426-81755128	+	22.4375	5' end
chr14:64936693-64940357	+	22.3958	5' end
chr12:85003517-85003995	-	22.375	3' end
chr4:122662421-122664498	-	22.2222	5' end
chr1:102909213-102909698	-	22.1875	3' end
chr12:20526585-20527813	-	22.1875	3' end
chr1:152436462-152437660	-	22.1667	3' end
chr9:123783363-123784505	+	22.1042	3' end
chr5:33759665-33760140	+	22.0833	5' end
chr12:90564534-90565012	+	22.0833	3' end
chr5:109644793-109653114	+	22.0486	3' end
chr3:67776683-67777595	+	22	5' end
chr11:29164401-29166632	-	21.875	3' end
chr12:22261651-22269953	-	21.875	3' end
chr13:77724671-77725008	+	21.875	5' end
chr14:112262691-112265016	+	21.875	3' end
chr8:72024782-72033082	-	21.875	5' end
chr4:61189944-61191236	+	21.8681	3' end
chr12:54289547-54289975	-	21.8125	5' end
chr10:23726340-23726813	+	21.7708	3' end
chr12:64146318-64146851	-	21.6875	3' end
chr7:29597157-29597482	-	21.625	5' end
chr19:35426634-35427064	+	21.5972	5' end
chr13:8469633-8474841	-	21.5417	5' end
chr8:101963783-101966907	-	21.375	3' end
chr10:104575005-104577073	-	21.3691	5' end
chr10:110696287-110700794	+	21.3542	3' end
chr7:7302557-7302913	+	21.2827	5' end
chr15:59519002-59519388	-	21.25	3' end
chrX:74908173-74910878	+	21.2302	5' end
chr5:94357255-94358400	-	21.1533	3' end
chr3:64587031-64587951	-	21.125	5' end
chr9:76326601-76327065	-	21.125	5' end
chr16:61333900-61336968	-	21.1012	5' end
chr2:87769338-87773549	+	21.0417	3' end
chr15:34922782-34923100	-	20.997	5' end
chr2:154354262-154359592 (Cdk5rap1)	+	20.9375	5' end
