# Supplementary material for: Identification, Characterization, and Heritability of Murine Metastable Epialleles: Implications for Non-genetic Inheritance
Source: Cell. 2018 Nov 15;175(5):1259–1271.e13. doi: 10.1016/j.cell.2018.09.043 (PMC6242299; doi:10.1016/j.cell.2018.09.043)
Supplement: Table S5. Pyrosequencing Primers, Related to STAR Methods [file mmc4.xlsx]

## Sheet: pyrosequencing primers
Table S5. Pyrosequencing primers – Related to STAR Methods
	Forward primer	Reverse primer	Sequencing primer
IAP_5LTR_Slc15a2_1	GGAAGTATAGAGAGAGTTATGGGGTTTA	[Btn]CCTTCTATTTTAAAAAAAACAACCATTACC	TTTTGGAGTGTGGGA
IAP_5LTR_Slc15a2_2	GGAAGTATAGAGAGAGTTATGGGGTTTA	[Btn]CCTTCTATTTTAAAAAAAACAACCATTACC	ATTTGAGTATGAGTTAAGGGTAT
IAP_5LTR_Eps8l1_1	AAGGGGGATTGTGGTTGGTTATTAG	[Btn]TCACTCCCTAATTAACTACAACCCATAAC	GGGTGGGTGTGGGAA
IAP_5LTR_Eps8l1_2	AAGGGGGATTGTGGTTGGTTATTAG	[Btn]TCACTCCCTAATTAACTACAACCCATAAC	TGTTTTAAGTTGGTAAATAAATAAT
IAP_5LTR_Bmf_1	TTTTGGTTGAAGGGATTTTTATAGT	[Btn]CTCCCTAATTAACTACAACCCATAAC	TTTTATAGTTAATAATTGTTGGGA
IAP_5LTR_Bmf_2	AGTAGGATTAGATGGGTAGAGT	[Btn]CCCCTCCCCTTTAAAAAAAAATAACCCT	GTGTTTTAAGTGGTAAATAAATAAT
IAP_Ylpm1	GGGAAAGGTAGAGTATAAGTAGT	[Btn]TCCCTAAACCTTTTCTTCCTTCTC	ATTATTTAGAATATAGGATGTTAG
IAP_Rab6b	AGTGGGTAGGGTAGGTTAGATAAA	[Btn]CCCTAATTAACTACAACCCATAACC	ATGTAAATAGTTGTTGGGA
IAP_5LTR_Rnf157	GTTATTTGGGATAGGATGAGAGTTAGTA	[Btn]ATCACTCCCTAATTAACTACAACC	AGGAGGGTGTGGGAA
IAP_5LTR_Marveld2	AGGAAGGAAGGTGATATAGAGA	[Btn]CCCTAATTAACTACAACCCATAAC	TTTAAGTTGGTAAATAAATAATTTG
IAP_3LTR_Marveld2	AGGGTTTTAGGATTTAGTTATGTTAGTATT	[Btn]ACCATAAACTACAACCAATCAAAAAATA	TTAGTTATGTTAGTATTTTATTTGT
IAP_5LTR_Mbnl1_1	AAGTTTGTAATGGTGGGAGATTAA	[Btn]CCCTCTTTAAAAAAAACAACCATTACCT	AAAATAAATTGTGGGAAGT
IAP_5LTR_Mbnl1_2	AAGTTTGTAATGGTGGGAGATTAA	[Btn]CCCTCTTTAAAAAAAACAACCATTACCT	TTTGTGTTTTAAGTTGGTAAAT
IAP_3LTR_Mbnl1	TTGTTTTAGGGTTAATTTTGAGTGT	[Btn]TTCCTTTTCTCTCTCTTACTTCTTACTCTC	AAAAGGTTATATTATATAGTTTGT
IAP_5LTR_Tfpi	GGAGGAAGTAATAGTGTTAATAGGT	[Btn]CTCCCTAATTAACTACAACCCATAAC	AGTAATAGTGTTAATAGGTTAGA
IAP_5LTR_Pgm1_1	GTTTGGTTTTTATATAGAAGGAAAGAAGAA	[Btn]ACAAATAATCATAAAATACCCTTAACTCAT	ATGTTTGTTTGTTGGG
IAP_5LTR_Pgm1_2	GTTTGGTTTTTATATAGAAGGAAAGAAGAA	[Btn]ATCACTCCCTAATTAACTACAACC	GTGTTTTAAGTGGTAAATAAATAAT
IAP_5LTR_Sfpq	AGATATTGATTAGATTTGTTAGGAAGTAT	[Btn]CCCTTTCCTCTTTAAAAAAAACAACAATT	TGTTTTAAGTTGGTAAATAAATAAT
IAP_3LTR_Sfpq	GGTTGTAGTTAATTAGGGAGTGA	[Btn]TCAACTAACTATACACACTCCATTACTC	TTGGTTTGTGGTGTT
IAP_Gm5444	GGTTTGGTTTTGTTTATGAAGAGTT	[Btn]ATCACTCCCTAATTAACTACAACC	ATATGTATATGTTGTTGGGA
IAP_5LTR_Rims2	TTGTAAGAGTTTTTTGAGGGTTTTATGTAA	[Btn]CATCACTCCCTAATTAACTACAACC	ATTTTGTTTGTGGGAAG
IAP_Sema6d	AGGATTAAGTGAAATGATGTATTAGAGT	[Btn]TCCCTAATTAACTACAACCCATAACC	GTATTAGAGTTTTTTTTTTTGTAAG
IAP_5LTR_Gm13849	AGGGAGTATTATTTTTTGATTGGTTGTAGT	[Btn]ACACAATTCTATTTCTAATCCATTATATCT	TTTATTAATTTAGAATATAGGATGT
IAP_Wdr1	ATGGGGTAGAGAAATATTTTTGATATATG	[Btn]ATACTTAAATAAACCCAAAACTATCCC	GTTTATTATTTAAAATATAGGATGT
IAP_Ect2l	GGGAAAGGTAGAGTATAAGTAGT	[Btn]CCACTACCCAACTAAATCATAACA	TGTTTATTATTTAGAATATAGGATG
IAP_5LTR_Vmn2r97	GGAGGAGGAGATTTAGAGTATAGG	[Btn]ATAACCCTAAAAAAAAACCTTCATACCC	AGGAGATTTAGAGTATAGGA
IAP_2610035D17Rik	TTTTGGATAGGTATAGTTTGTTGAGTTT	[Btn]AATAATCATAAAATACCCTTAACACATAC	GGTGATTGTTGGGAG
IAP_Tfec	GGGAAAGGTAGAGTATAAGTAGTTATAAA	[Btn]CTATCTAAAAACCAATCAAAACTTTAAAA	TGTTTATTATTTAGAATATAGGATG
IAP_Pifo	[Btn]GGGAAAGGTAGAGTATAAGTAGT	CCACACTTCCATCTTCCTTCTTCTTAA	CTTCTTAAATTTCATATAATTTATT
IAP_5LTR_Tle1	GGAATTTTAGAGTTGTTTTGATTTGTATTT	[Btn]ATTTTTCACCCTAACTAATTACTCAC	AGGTGTTTGTGAGGA
IAP_Tmprss11d	GGGAAAGGTAGAGTATAAGTAGT	[Btn]AAAAATATTCCTCTTCTCCACATATTCA	TTTATTATTTAGAATATAGGATGTT
IAP_5LTR_Kcnh6	GTGGAAGTTAGTGATTAGTTTTAGATG	[Btn]TCCCTAATTAACTACAACCCATAACC	TTTGTTTTTGTGTGTGG
IAP_5LTR_Bmf	TTTTGGTTGAAGGGATTTTTATAGT	[Btn]CTCCCTAATTAACTACAACCCATAAC	TTTTATAGTTAATAATTGTTGGGA
IAP_5LTR_Vmn1r3	AGGTTAAAGTTTTTAGGGGTTGG	[Btn]CTTTACCACCTAAATACAAAATCTAACA	TTGGTTGGTTGTGTT
IAP_5LTR_Ccl28	GTGTGGGTGTTTTAGTGGT	[Btn]AACAACACCCATAATCCTCATAC	GTGGAATTGTAAAGGG
IAP_Fam78b	TGTTTAAGTTGAGATGTGGATAGT	[Btn]ATCACTCCCTAATTAACTACAACC	TTTATTTAGTATAATTTTGTTGGG
IAP_Gm5936	ATGGATAGATAGAAGGATTGGGAATA	[Btn]ACAACACCCATAATCCTCATACA	GGAATATTTAAGATTGTAAAGGG
IAP_Zfp619	AGTTTTATTAAAGGTGAAGAAGTGTAGA	[Btn]CTTCACTTAAAACCCATCACTCCCTAAT	TGTAGATAGTTGTTGGGA
IAP_Mmp16	AATATTTTATTGTGGTAAGGATGTATAGAA	[Btn]CATCACTCCCTAATTAACTACAACC	GGATGTATAGAATGTTGGG
IAP_Diap3	AGATGTAAGATAGAAGGGGTTTT	[Btn]ACAAACTAAAAATTTCCCACTCTCC	AGTTTTTGAAGATGTAAGTAATAAA
IAP_5LTR_Snd1	GGGAAAAATAGAGTATAAGTGGT	[Btn]CCAAACTAAAATCCAAAAAACATAACC	GTTTATTAATTTAGAATATAGGATG
IAP_Creb3l2	TGTAGATGGAGTTTGTGTGTAGTA	[Btn]ACAAATAATCATAAAATACCCTTAACTCAT	GGTTTGTGTTGGGAG
IAP_5LTR_P4ha1	AGGTTGGAGAGATAAAGGTATTGT	[Btn]TCACTCCCTAATTAACTACAACCC	GTGTTTGTTTGTGGGA
IAP_Cdh19	GGGATTTTTTGGTTTTAATATAGAGGT	[Btn]ATCACTCCCTAATTAACTACAACC	ATGTGTAAATTGTTGGGA
IAP_5LTR_Rftn1	[Btn]GGGGAAGGTAGAGTATAAGTAGT	AAAACCAACATAAAATATCTTCCTATATC	CCTATATCACTCTCTACCTATT
IAP_5LTR_Nrros_1	GGGAGTATTATTTTTTGATTGGTTGTAGT	[Btn]TCCTATACTTTACCCCTCTACAATCTTCCT	GTTTATTAATTTAGAATATAGGATG
IAP_5LTR_Nrros_2	TAGGGTTGAGGTTTTAGAGTG	[Btn]CCATTACCTAAAACCCATCACTCCCTAATT	TGTTTTAAGTTGGTAAATAAATAAT
IAP_Psd3	GAAAGGTAGAGTATATGTAGTGGTAAAA	[Btn]AAAAAAAATCCAAAAACTTATATAACCT	ATTTGTTTATTATTTAGAATATAGG
IAP_2010015L04Rik	TAGTTGGAAATGGGTGTAGGA	[Btn]ACAAATAATCATAAAATACCCTTAACTCA	GGAAATGGGTGTAGGAA
IAP_Mrps30	TGGGAAAGGTAGAGTATAAGTAGT	[Btn]ACATATATAACCAAACTTCAAACACAA	TGTTTATTATTTAGAATATAGGATG
IAP_Kmt2e	AGATGTTTTTTAATTGAGGAATGGATATAG	[Btn]CTAAAACCCATCACTCCCTAATTAACTACA	ATGAAATTTTTAGGTTGTTGG
IAP_Zfp820	AGATGAGGTTATGGTTAGTTGTGA	[Btn]CACTAAAATTAACTACCCACTATCAATC	GGTTAGTTGTGAGGAG
IAP_Letm1	AGGGTTGAGGATATGTTGG	[Btn]AAACCCATCACTCCCTAATTAACTACA	TTGAGGATATGTTGGG
IAP_Cyp4f18	AGTGTTTTTTTGAAATGGATATAGGT	[Btn]TAATAACAACACCCATAATCCTCATACA	GGTGTAAAGGGTTGTAATAT
IAP_5LTR_Cdk5rap1_1	GGATTTGGGGAAGAAAGTATTAGTA	[Btn]ACTCCCTAATTAACTACAACCCATAA	GGTGTTTTAGTGTGGG
IAP_5LTR_Cdk5rap1_2	GGATTTGGGGAAGAAAGTATTAGTA	[Btn]ACTCCCTAATTAACTACAACCCATAA	AAATAATTTGAGTATGAGTTAAGG
IAP_Smg1	GGGGAAGGTAGAGTATAAGTAGTTATAAGA	[Btn]TTATTTCCCTAAACATAAAATCCCTCATCA	TGTTTATTATTTAGAATATAGGATG
IAP_E030019B13Rik	GGGAGTATTATTTTTTGATTGGTTGTAGT	[Btn]ATAATATATAAACTCTAAACCATAACACAA	GTTTATTAATTTAGAATATAGGATG
IAP_Bai1	GTTTAAGGGAAAAATAGAGTATAAGTAGT	[Btn]ACCCAACTAAAAACTCTTCCA	GTTTATTAATTTAGAATATAGGATG
IAP_Dph5	TGGTTATAGTGATAGGGAAATGAGG	[Btn]AAACACAAATAATCATAAAATACCCTTAAC	AGGGTGATGTTGGGA
IAP_5LTR_Cdc73	TGTGATAAAAGAAAATAGAGGGAATTAAG	[Btn]CCCTAATTAACTACAACCCATAACC	TTTTATTTATAGTTTATATGTGGGA
IAP_Zscan4c	GGGAAGGTAGAGTATAAGTAGTTATAAGA	[Btn]AATAACCCTTCTCCTTAACCTCTTT	AGATTATTTGTTTATTATTTAGAAT
IAP_H2T24_1	GGTAGAGTATATGGAGTGAAGAATTAT	[Btn]ATTCCCTAAAAAACAAACTCACTT	TTGTTTATTATTTAGAATATAGTT
IAP_H2T24_2	GGAAGTGTTATTTTTTGATTGGTTGTAGT	[Btn]ATTCCCTAAAAAACAAACTCACTT	ATTTTTTGATTGGTTGTAGTT
IAP_Slc24a3	GGGAAAAATAGAGTATAAGTGGT	[Btn]TAATCCTACTTCAACAACTAAACTATCTC	GTTTATTAATTTAGAATATAGGATG
IAP_Celf2	TTTTAGTTGAAGTTGGGTGGGTAGGAA	[Btn]CACTCCCTAATTAACTACAACCCATAAC	GGGTAGGAAGGTGTG
IAP_Trak1	TGAGTTAGTTATAGTTGGTTTGTATGAA	[Btn]ACACAAATAATCATAAAATACCCTTAACA	GGGTAGTTGTTGGGA
IAP_Cr2	GGGAAAGGTAGAGTATAAGTAGT	[Btn]TCTAAAACTAAAAACTCCATCTACTTAC	ATTTGTTTATTATTTAGAATATAGG
IAP_5LTR_Diap3_nonrag	GGGGTTTGATGTTTTATTTTATTTTGTTTA	[Btn]AACACATACCCAAATTATTTATTTACCACT	GTGATGTTTTGTTGGGA
IAP_Adamts13	GGGAATTGAAGGTATATGTGAGT	[Btn]CAAATTATTTATTTACCAACTTAAAACACA	GGGTATTAGTGTGGGAA
IAP_Zak	GTTGTTTTTTTGTTTTTTGGATGATTT	[Btn]TCCCTAATTAACTACAACCCATAACC	TGTTTTTAGATATTGTGGGA
IAP_Scn7a	GGGAAAGGTAGAGTATAAGTAGT	[Btn]CCCATTTTAAATTTATTAACTAACACCACT	ATTTGTTTATTATTTAGAATATAGG
IAP_Steap1	GGAAGGTAGAGTATAAGTAGTTATAAGAT	[Btn]CAAACCTACAAATAAACATTTAATTTTAAC	TTATTATTTAGAATATAGTTGTTAG
IAP_Ell2	GGTTATGGAAGAAAATGTAAATGATAAAAG	[Btn]ACACAAATAATCATAAAATACCCTTAACA	AAATTATTTTTATGTGTTGGGA
IAP_Gpsm1_1	GGGAAAAATAGAGTATAAGTGGT	[Btn]TCATTTATTCTCCAATCCCCAAAC	GTTTATTAATTTAGAATATAGGATG
IAP_Gpsm1_2	GTTTAGGGAGTATTATTTTTTGATTGGT	[Btn]TCATTTATTCTCCAATCCCCAAAC	ATTTTTTGATTGGTTGTAGT
IAP_Cdh20	GGGGAAGGTAGAGTATAAGTAGTTA	[Btn]ATCTTCTACAACCACCCTTAATC	GTTTATTATTTAGAATATAGGATGT
IAP_5LTR_Dst	GATTAATGAAAGGATATAGGGAGAAAG	[Btn]AACACATACCCAAATTATTTATTTACCACT	ATTTGTTGATTGTTGGGA
IAP_Sqcz	TGGGAGTGATTAGGAGTGAGTT	[Btn]TTCCCATATTCTATTCTAAAAACTTCAC	GGAGGTTAGAGTTATTTTATAATGG
IAP_D19Bwg1357e	AGATGGAAAAGTGTGTAGGAGAAGTA	[Btn]CATCACTCCCTAATTAACTACAACC	AGGTTTGGGTTTTATAATG
IAP_Cdk15	GAGTAAAGGTAGAGTATATGTAGTGG	[Btn]CACCAAAAAACAAAACCAAACTATACTT	TGTTTATTATTTAGAATATAGGATG
IAP_3LTR_Bex6	GGGGTTGTGTAGGAAGGAAATG	[Btn]CCTACACCCTAACTCCTAAAAATATA	ATTTGAGGGTTTTTGTTAT
IAP_3LTR_Mrs2	TGTGAGTAGTAGGGTTTGTTTTAAT	[Btn]CCACACACTTTCTAAACTTTCTTTATCT	GTTTTTAAAGTAGTAATTTAGTATT
IAP_3LTR_Arhgap31	AGATAAGTTTTTTAGTTTGGAGGTATTT	[Btn]TTACTTCTTACACTCTAACCCCAAAA	AGGTATTTTTGTTTGTTTGTTA
ERVK chr5:114879784-114882457	GTGTTTTATATGAGGAAGTTAGGTGTAAG	[Btn]AAATTTCTCTTTCTAAACCCACCTTAT	AAGTTATATGATTTAGTTGTAGT
ERVK chr15:55871468-55877005	GGGTAAAAGAAGAAATGTAGTTAAGATAG	[Btn]TCTCATTAAAAAAAAAATAACCCACACTC	TGGTTTAGTAGAAAGGTGTA
ERVK chr6:108708205-108708524	GTTGGTTTTGTGAAAAATAGAGTGT	[Btn]CCCCCTCTAAATTCCTCTCTTACAACT	AAGTTTTTTAGTTTGAGTTATTTTT
ERVK chr8:114391107-114398258	AGTAGTATTAGTTTTGGGTAAAAAGT	[Btn]TCTCCACACACTTCCCTATT	GTAGAAGGATTTTGTTGTAG
ERVK chr11:117174448-117174893	AAGAAGGTTTGTTTTGGTTTATGG	[Btn]ACAAAAATTAAATTTACTCCAAAAAACTCA	AAAGAAGGTTGGGGT
ERVK chr16:17554302-17555119	TTGTTTTAAGGGTAGAGGTGTATTT	[Btn]CCCCCCACCCTATAAAATCAATAACATCAC	TTTGGGTGGGTAGAT
ERVK chr9:68801476-68801953	AGGAATTTGGTGGTATTAGGG	[Btn]CCACCTAACTAATCTACAAAACTCTT	GTGGTATTAGGGTGTG
ERVK chr18:49551002-49551504	GGGGAAGAGAGTTGTAAAAGAAAA	[Btn]CACTCCCAAAAAACTCAATATACAATA	TTGTAAAAGAAAAAGTTTAAAGTAA
ERVK chr1:89096764-89102314	GGAGAGGGAAGGAAGGTTTTTG	[Btn]TCTTCTTTTACCCCCTCTAAATTCCTCTCT	AAGGTTTTTGGTTTATAATTG
ERVK chr4:126625495-126626267	GGGGTAGTGTGGAAAGTATTGGTAGT	[Btn]CCCTCAATAAACATTTCCACTTACT	GGAAAGTATTGGTAGTTTT
ERVK chr17:14094391-14099888	AGGAGTTTTTAGGGGATTTATATGAT	[Btn]CCAAAACAATTACTCTAATCAAAACTCA	TTTAGGGGTGGAGTT
ERVK chr6:87119268-87119744	TGTTGGGGAAGAGAGTTGTAAAA	[Btn]ACAAACTAAACTCCAATCCTCTACTA	GTTGTAAAAGAAAAAGTTTAAAGTA
ERVK chr12:58306552-58307085	GTTGAAAAATGTGTAAGAATTTGGGTATAA	[Btn]TAACAAACAACCCATACATACAACCTCAC	TGTTTTTTTATAATGTTGTTATATT
ERVK chr8:14878801-14879350	AGGATGTTTTTTAGAGGTTAGAAGTAAGTA	[Btn]ACCATAATTCTCCTCCTACTCT	GTGATTGGGTAGAGAAA
ERVK chr17:80562592-80564295	AAGTTTTTGTAGGAGGTTGTAGT	[Btn]TCACCTCACCAAATACATAACTT	AGTTGGTGGTGTAAAT
ERVK chr10:127890018-127890535	AGAATTAATTGGAGATAGGTTTTTAGGAG	[Btn]ACAAAAACTTCCTACCCACTATA	GAGATAGGTTTTTAGGAGTA
ERVK chr11:50445185-50448338	[Btn]TGTGTAGAAGGATTTTGTTGTAGTA	CCAAACATATCAACTTCAACTTAATT	CAATAATAATAATACCCATATCTT
ERVK chr17:87825643-87826512	GTTATGAGTTGGGTGGGTAATAAATAGTAG	[Btn]ATACCCCAAAATTAAAACCAAACTCTAACA	ATGAATAAGAGGAGTGTAGGGATTA
ERVK chr12:73551335-73551655	[Btn]GAATTAGGAAAATTTGGGGATTGATGTATA	CCCCCTCTAAATTCCTCTCTTACAACTC	CTTACAACTCCAATAACCTTCTC
ERVK chr5:89203776-89209330	[Btn]AGATGGAAAGGTGGATGTTA	ATATAACTCCTCAAATTCCAACAAT	CCTCAAATTCCAACAATA
ERVK chr17:32369421-32376516	GGGTAAAAGAAGAAATGTAGTTAAGATAG	[Btn]ATAACCTTCACCTCCTCTACA	TGGTTTAGTAGAAAGGTGTA
ERV1 chr16:87665081-87665615	AGATTGGGTAGATTTTAGTGATTATAAGTT	[Btn]AACTCCACTTCTCCTCCCTAAAT	GGAGAATAATAATTTTTAATTTTTT
ERV1 chr6:85965716-85966239	GATTATTGGTAAGATTGGAATAGGGTTAAA	[Btn]CCCTTCCCACCTCCTTAAATTAT	TTAGTGTAGATGATGAAAGA
ERV1 chr19:44254266-44254775	TTTTGTTTTTTGAGGGAGATATGTGT	[Btn]CCAACTTAAACACACCTACATTATC	ATTTTATGTTTTTAAATTAAGATG
ERV1 chr5:92357515-92358372	TTTGAGGGGTAGTTTTTATTGAGT	[Btn]TTCCTCTTATCTTAATCACTAATTCTT	GGGGAAGGTAGTGTATTA
ERV1 chr11:86811741-86816399	AAGGTGGTAAGTTGGGTTAATT	[Btn]ACTACCTTATTAAATCTTACCTTCTACA	GTTAATTTGAGAAATTGAAAGAT
ERV1 chr18:30266511-30272200	AGTATAATTGTAAATGGAGATTAAATTGT	[Btn]ACCAAAACATTATACACCTCTATTTTTCT	ATATTGGGATAGGGG
ERV1 chr4:134159390-134164702	GTTGGAAGTTAAATTTTGGGTAAGTA	[Btn]AATACCATCTATTCTTAACCCTAAAC	ATTAGGATAAGGGTTAAATA
ERV1 chr8:119889564-119897040	ATGGATGGTGATATGGTTATAGG	[Btn]AACCAAAACACTATACACCTCTA	ATATTGGGATAGGGG
ERV1 chr8:4799593-4800785	GTTAGGAGTTTTATTTGTTGGGGGATT	[Btn]ACCCTATCTTCTACCCCCACTTA	TGGGGGATTTTGGAA
ERV1 chr9:78521525-78522134	GTATTATTAATTAGTGTTGTTGGGTAGTT	[Btn]ATCCAAACCTTATTACAAAAATATATCAA	TGGAAAATTTTAAATTTTTGA
ERV1 chr2:178604020-178604661	GTTAAATTGTTAAAGGGTTAGAGATGAA	[Btn]ACCCCAACATACTAACTTAAATACT	GGTATGGATTTGAAAGATT
ERV1 chr19:61199870-61200383	TGGTATAGGGAGTTAGGTTAGG	[Btn]CATCTTTACCTCCCTCCTTACACA	AGAGATTAGGGAAAATAAGT
ERVL chr18:61215716-61216076	AGATGGGTTTGTTATTGTTTGAT	[Btn]CCTACTTAACTCCTTTCTACATCAC	TGTTTAGATTGATAATTGATGTG
ERVL chr8:35109846-35110151	GGGAATAGGGAGGTAGAGAT	[Btn]ACAAACTAACCCTTTCCTAAACCATTAACC	AGGGAGGTAGAGATT
ERVL chr16:94066286-94066593	GAAGTAGATGGAATGAATTGTAATGT	[Btn]CAACTAACCAAACCAATAACTAATCTTTC	AATGTTGAGTTTTTTAGATTTTT
ERVL chr7:49752788-49752997	GTGGAATTAGTTTTTTTTTAGGTTATAG	[Btn]CCTAATAATCTCATCCAACCAAATAAATC	AAAGTTAGTTAGATTTTGAAATGTT
ERVL chr17:87877890-87878685	GGAGAGTTGGAGTTTTTTGTTTGTAAGTT	[Btn]CCTATATAATCTTCAAAACCCAAATTC	TTTTTGTTTGTAAGTTAGGG
ERVL chr8:105499850-105500332	[Btn]TGAGTTTTTTGGGAAGAAGTATTATTAAGT	AACTCATACCTCTACAACCATAAAC	ACCCAAACACATACT
ERVL chr1:167637978-167638332	AGGGGGGTTAGGTTTTAAAAAT	[Btn]ATACCCATAATCTCTCCTTCACTCTCACCT	AAAGTATTAGTAATTTTTTTAAAT
ERVL chr17:87877890-87878685	GAATGTTTTTAGAAGGGATAGGAAAGATA	[Btn]ATCTTCAAAACCCAAATTCTCTCT	TTTTTGTTTGTAAGTTAGGG
ERVL chr1:191896787-191897062	AGGTTTTGGGGTTAGGAAAT	[Btn]CTTTAACCTACCCTTAATAAACTCAC	AAGAGAGTTTTTTTAGTGTTTAGT
ERVL chr9:119768870-119769617	GGTAGTATAGAAGATAAAGTAAGGAGAGTA	[Btn]ATATCCTAATACTCATCCAAAATAAATCT	ATTTTAAAGTAGGGGTGG
